# Supplementary material for: Transcriptomic Study of Porcine Small Intestine Epithelial Cells Reveals Important Genes and Pathways Associated With Susceptibility to Escherichia coli F4ac Diarrhea
Source: Front Genet. 2020 Feb 27;11:68. doi: 10.3389/fgene.2020.00068 (PMC7056726; doi:10.3389/fgene.2020.00068)
Supplement: Supplementary file 5 [file Table_2.xlsx]

## Sheet: Sheet1
Supplementary Table S2: Summary of the alignment
Status	R1	R2	R3	R4	S1	S2	S3	S4
Assigned	82289709	72634243	75692862	80018318	67923106	76193802	80080616	78535281
Unassigned_Unmapped	4987143	7426953	5324901	4056616	6198490	4744711	4174558	4702403
Unassigned_MappingQuality	0	0	0	0	0	0	0	0
Unassigned_Chimera	0	0	0	0	0	0	0	0
Unassigned_FragmentLength	0	0	0	0	0	0	0	0
Unassigned_Duplicate	0	0	0	0	0	0	0	0
Unassigned_MultiMapping	7787745	6432788	7066135	10523235	7402838	9116201	8129949	9424008
Unassigned_Secondary	0	0	0	0	0	0	0	0
Unassigned_Nonjunction	0	0	0	0	0	0	0	0
Unassigned_NoFeatures	24860962	27898282	38408735	27836339	44423839	40809377	33040524	32495366
Unassigned_Overlapping_Length	0	0	0	0	0	0	0	0
Unassigned_Ambiguity	5278123	2651650	3312434	4868743	3307388	4027015	4183457	4799682
Total alignments	125203682	117043916	129805067	127303251	129255661	134891106	129609104	129956740
Mapped	120216539	109616963	124480166	123246635	123057171	130146395	125434546	125254337
Mapping rate%	96.0168	93.6546	95.8978	96.8134	95.2045	96.4826	96.7791	96.3816
