# Supplementary material for: Transcriptomic Study of Porcine Small Intestine Epithelial Cells Reveals Important Genes and Pathways Associated With Susceptibility to Escherichia coli F4ac Diarrhea
Source: Front Genet. 2020 Feb 27;11:68. doi: 10.3389/fgene.2020.00068 (PMC7056726; doi:10.3389/fgene.2020.00068)
Supplement: Supplementary file 6 [file Table_3.xlsx]

## Sheet: Sheet1
Supplementary table S3: Differentially expressed genes in comparison of non-adhesive vs adhesive small intestine epithelial cells (log2|FC| > 0, P < 0.05)
ID	log2FoldChange	stat	pvalue
ENSSSCG00000032398	1.41141	5.20244	1.97e-07
ENSSSCG00000003746	4.57454	4.94069	7.78e-07
ENSSSCG00000035223	2.08968	4.87791	1.07e-06
ENSSSCG00000001775	6.24985	4.85723	1.19e-06
ENSSSCG00000032236	5.14898	4.80029	1.58e-06
ENSSSCG00000000146	2.24713	4.75712	1.96e-06
ENSSSCG00000019224	-2.54327	-4.72603	2.29e-06
ENSSSCG00000008959	-1.73101	-4.67975	2.87e-06
ENSSSCG00000000716	5.71145	4.58686	4.5e-06
ENSSSCG00000032905	1.85536	4.58143	4.62e-06
ENSSSCG00000004813	1.17481	4.53962	5.64e-06
ENSSSCG00000003366	1.80695	4.35001	1.36e-05
ENSSSCG00000005278	1.82686	4.2869	1.81e-05
ENSSSCG00000026004	0.998278	4.23478	2.29e-05
ENSSSCG00000006264	5.02217	4.21629	2.48e-05
ENSSSCG00000009385	3.11866	4.20292	2.63e-05
ENSSSCG00000008115	6.29614	4.13682	3.52e-05
ENSSSCG00000031117	-1.14277	-4.1323	3.59e-05
ENSSSCG00000010325	1.33383	4.12393	3.72e-05
ENSSSCG00000001959	1.36132	4.10434	4.05e-05
ENSSSCG00000000791	1.56906	4.00696	6.15e-05
ENSSSCG00000038702	-2.12663	-3.98053	6.88e-05
ENSSSCG00000034511	-1.75692	-3.88343	0.000103
ENSSSCG00000039009	1.07626	3.86788	0.00011
ENSSSCG00000013614	2.36844	3.86151	0.000113
ENSSSCG00000030401	6.09194	3.77876	0.000158
ENSSSCG00000037065	0.814697	3.77289	0.000161
ENSSSCG00000027662	5.51397	3.73302	0.000189
ENSSSCG00000011747	1.68143	3.732	0.00019
ENSSSCG00000038900	-0.89694	-3.71685	0.000202
ENSSSCG00000008749	1.49916	3.69607	0.000219
ENSSSCG00000033768	-0.7999	-3.69233	0.000222
ENSSSCG00000004803	2.48467	3.67543	0.000237
ENSSSCG00000015271	1.51455	3.6752	0.000238
ENSSSCG00000010144	3.65883	3.66002	0.000252
ENSSSCG00000012408	1.79389	3.6094	0.000307
ENSSSCG00000012699	1.31491	3.60887	0.000308
ENSSSCG00000033958	1.53693	3.56925	0.000358
ENSSSCG00000039261	0.901038	3.54854	0.000387
ENSSSCG00000010728	1.86079	3.5372	0.000404
ENSSSCG00000002838	1.29183	3.51496	0.00044
ENSSSCG00000011748	3.85621	3.50798	0.000452
ENSSSCG00000009888	-1.19251	-3.50253	0.000461
ENSSSCG00000005006	-1.25381	-3.49105	0.000481
ENSSSCG00000034170	-4.84699	-3.48125	0.000499
ENSSSCG00000035276	-3.1381	-3.47859	0.000504
ENSSSCG00000006345	1.73822	3.47554	0.00051
ENSSSCG00000010348	5.12696	3.46169	0.000537
ENSSSCG00000039953	1.18093	3.45186	0.000557
ENSSSCG00000037110	3.21042	3.44107	0.000579
ENSSSCG00000032433	2.73245	3.42211	0.000621
ENSSSCG00000008769	2.832	3.41554	0.000637
ENSSSCG00000036018	6.36194	3.41443	0.000639
ENSSSCG00000039486	5.63052	3.39801	0.000679
ENSSSCG00000011040	1.29411	3.39787	0.000679
ENSSSCG00000006115	0.988123	3.37439	0.00074
ENSSSCG00000040847	-1.58669	-3.36995	0.000752
ENSSSCG00000022679	1.36861	3.35241	0.000801
ENSSSCG00000001920	3.91373	3.35204	0.000802
ENSSSCG00000029441	1.91746	3.33408	0.000856
ENSSSCG00000011867	1.25292	3.32603	0.000881
ENSSSCG00000010494	1.09983	3.32282	0.000891
ENSSSCG00000015846	1.50205	3.31973	0.000901
ENSSSCG00000036402	2.0847	3.31306	0.000923
ENSSSCG00000037074	-1.8498	-3.30956	0.000934
ENSSSCG00000001592	4.822	3.30838	0.000938
ENSSSCG00000037186	3.72154	3.29863	0.000972
ENSSSCG00000026893	-1.30066	-3.29518	0.000984
ENSSSCG00000027667	0.815464	3.27712	0.001049
ENSSSCG00000008294	3.0866	3.2732	0.001063
ENSSSCG00000023430	4.74083	3.26466	0.001096
ENSSSCG00000015273	1.19651	3.26407	0.001098
ENSSSCG00000031402	6.15067	3.25478	0.001135
ENSSSCG00000026941	6.01337	3.24776	0.001163
ENSSSCG00000017144	1.71395	3.23725	0.001207
ENSSSCG00000010743	-1.0481	-3.22304	0.001268
ENSSSCG00000039079	5.76235	3.21509	0.001304
ENSSSCG00000037750	-4.11577	-3.19431	0.001402
ENSSSCG00000023847	4.93898	3.18753	0.001435
ENSSSCG00000011521	0.867541	3.18488	0.001448
ENSSSCG00000031830	1.59736	3.17196	0.001514
ENSSSCG00000005249	0.831317	3.15286	0.001617
ENSSSCG00000004490	0.757911	3.13674	0.001708
ENSSSCG00000036306	4.84716	3.13158	0.001739
ENSSSCG00000011764	-1.03683	-3.13042	0.001746
ENSSSCG00000015045	1.02041	3.12326	0.001789
ENSSSCG00000001752	1.22783	3.12168	0.001798
ENSSSCG00000020983	4.77071	3.11754	0.001824
ENSSSCG00000006527	1.21646	3.10082	0.00193
ENSSSCG00000038610	1.35976	3.07883	0.002078
ENSSSCG00000023186	1.79642	3.063	0.002191
ENSSSCG00000009144	4.42754	3.06245	0.002195
ENSSSCG00000037884	4.25689	3.04848	0.0023
ENSSSCG00000022462	2.09995	3.04348	0.002339
ENSSSCG00000030951	-3.65361	-3.04287	0.002343
ENSSSCG00000009553	-1.35382	-3.03497	0.002406
ENSSSCG00000023775	-1.23244	-3.02726	0.002468
ENSSSCG00000024174	0.827182	3.0076	0.002633
ENSSSCG00000000531	1.17244	3.00596	0.002647
ENSSSCG00000005038	-1.20916	-2.99605	0.002735
ENSSSCG00000033794	5.34728	2.99026	0.002787
ENSSSCG00000017509	-0.73305	-2.99026	0.002787
ENSSSCG00000015774	0.67819	2.98306	0.002854
ENSSSCG00000036132	3.67771	2.981	0.002873
ENSSSCG00000037248	0.880722	2.97933	0.002889
ENSSSCG00000038890	-1.33992	-2.97568	0.002923
ENSSSCG00000039870	1.80009	2.97159	0.002963
ENSSSCG00000009162	1.36925	2.96186	0.003058
ENSSSCG00000013906	0.847943	2.95958	0.003081
ENSSSCG00000040810	-1.13782	-2.94636	0.003215
ENSSSCG00000010703	1.23499	2.93383	0.003348
ENSSSCG00000031201	1.14193	2.9202	0.003498
ENSSSCG00000037376	1.45367	2.91818	0.003521
ENSSSCG00000038317	-6.82236	-2.91601	0.003545
ENSSSCG00000000639	-2.79706	-2.90579	0.003663
ENSSSCG00000021126	1.89662	2.90366	0.003688
ENSSSCG00000008159	1.09801	2.90311	0.003695
ENSSSCG00000005992	-1.01852	-2.90188	0.003709
ENSSSCG00000019843	1.37504	2.89529	0.003788
ENSSSCG00000034655	-1.03946	-2.88375	0.00393
ENSSSCG00000003156	1.1316	2.87554	0.004033
ENSSSCG00000016122	-1.18882	-2.87509	0.004039
ENSSSCG00000016714	-2.07117	-2.87351	0.004059
ENSSSCG00000033133	4.02962	2.87184	0.004081
ENSSSCG00000022550	1.00189	2.87169	0.004083
ENSSSCG00000005152	6.39554	2.87111	0.00409
ENSSSCG00000023627	1.12479	2.86139	0.004218
ENSSSCG00000038947	-0.95163	-2.85039	0.004367
ENSSSCG00000016972	3.50081	2.84457	0.004447
ENSSSCG00000022130	0.971887	2.84264	0.004474
ENSSSCG00000039741	4.44149	2.84261	0.004475
ENSSSCG00000011729	1.38832	2.84055	0.004504
ENSSSCG00000020754	-1.11547	-2.83881	0.004528
ENSSSCG00000017005	1.59346	2.83553	0.004575
ENSSSCG00000011744	3.09151	2.83049	0.004648
ENSSSCG00000006745	1.34447	2.82885	0.004672
ENSSSCG00000036224	0.819194	2.82814	0.004682
ENSSSCG00000036535	4.68992	2.8261	0.004712
ENSSSCG00000034208	5.65859	2.82348	0.004751
ENSSSCG00000031943	2.17473	2.82321	0.004755
ENSSSCG00000031169	-0.92804	-2.81301	0.004908
ENSSSCG00000035797	1.87407	2.81104	0.004938
ENSSSCG00000011980	-1.05868	-2.79726	0.005154
ENSSSCG00000011894	2.35992	2.7937	0.005211
ENSSSCG00000013330	5.10933	2.7928	0.005225
ENSSSCG00000036743	-1.01069	-2.78968	0.005276
ENSSSCG00000035483	1.24049	2.78888	0.005289
ENSSSCG00000012317	-0.87778	-2.78699	0.00532
ENSSSCG00000015105	0.927073	2.78512	0.005351
ENSSSCG00000006542	2.62473	2.78326	0.005382
ENSSSCG00000030511	1.08285	2.78322	0.005382
ENSSSCG00000032529	-2.2554	-2.77502	0.00552
ENSSSCG00000006169	1.96762	2.77037	0.005599
ENSSSCG00000007001	2.01891	2.7681	0.005638
ENSSSCG00000016915	0.776786	2.76723	0.005654
ENSSSCG00000011811	0.868465	2.75986	0.005783
ENSSSCG00000034343	5.11714	2.75156	0.005931
ENSSSCG00000033526	1.39776	2.75052	0.00595
ENSSSCG00000016174	1.18975	2.74975	0.005964
ENSSSCG00000026410	5.34443	2.74904	0.005977
ENSSSCG00000040317	-0.64241	-2.74556	0.006041
ENSSSCG00000000653	-1.08693	-2.72623	0.006406
ENSSSCG00000040777	-1.59001	-2.72388	0.006452
ENSSSCG00000006064	4.43013	2.72169	0.006495
ENSSSCG00000001068	1.06987	2.72031	0.006522
ENSSSCG00000033814	-0.48851	-2.71893	0.006549
ENSSSCG00000012911	-2.14791	-2.71769	0.006574
ENSSSCG00000028148	0.787362	2.70969	0.006735
ENSSSCG00000016823	1.49672	2.70664	0.006797
ENSSSCG00000033366	1.01419	2.70316	0.006868
ENSSSCG00000029412	1.99504	2.70209	0.00689
ENSSSCG00000008913	0.942043	2.69924	0.00695
ENSSSCG00000039294	4.44975	2.69865	0.006962
ENSSSCG00000001431	-1.42071	-2.69659	0.007005
ENSSSCG00000004691	-0.75424	-2.69651	0.007007
ENSSSCG00000005297	1.15077	2.69095	0.007125
ENSSSCG00000040019	1.94728	2.68854	0.007177
ENSSSCG00000021874	1.05434	2.68799	0.007188
ENSSSCG00000039370	-0.83444	-2.68777	0.007193
ENSSSCG00000009769	-0.67579	-2.68723	0.007205
ENSSSCG00000010980	6.163	2.68642	0.007222
ENSSSCG00000039147	-1.6159	-2.68636	0.007224
ENSSSCG00000032672	6.08071	2.68309	0.007295
ENSSSCG00000039995	5.13039	2.68117	0.007337
ENSSSCG00000025209	-1.59021	-2.68077	0.007345
ENSSSCG00000028157	-0.92514	-2.6782	0.007402
ENSSSCG00000029257	1.05036	2.67393	0.007497
ENSSSCG00000035015	4.55394	2.67184	0.007544
ENSSSCG00000011552	-0.73012	-2.67002	0.007585
ENSSSCG00000034139	-5.68461	-2.66879	0.007613
ENSSSCG00000009941	6.13633	2.65776	0.007866
ENSSSCG00000039698	2.53001	2.64949	0.008061
ENSSSCG00000033029	-7.54057	-2.64583	0.008149
ENSSSCG00000037206	2.15823	2.63961	0.0083
ENSSSCG00000023934	1.23713	2.63202	0.008488
ENSSSCG00000003655	0.849697	2.63041	0.008528
ENSSSCG00000003798	-1.11889	-2.62644	0.008628
ENSSSCG00000024814	0.953246	2.62495	0.008666
ENSSSCG00000005437	-0.97639	-2.61173	0.009009
ENSSSCG00000031577	-0.68079	-2.60974	0.009061
ENSSSCG00000007370	3.02546	2.60843	0.009096
ENSSSCG00000032650	-1.58763	-2.60648	0.009148
ENSSSCG00000020059	4.79842	2.60306	0.00924
ENSSSCG00000002993	2.47979	2.60129	0.009287
ENSSSCG00000014443	3.04789	2.59973	0.00933
ENSSSCG00000029621	1.63102	2.59879	0.009355
ENSSSCG00000031855	2.14083	2.59828	0.009369
ENSSSCG00000019793	-1.95164	-2.59819	0.009372
ENSSSCG00000011663	-0.64105	-2.59806	0.009375
ENSSSCG00000003643	-0.6972	-2.59605	0.00943
ENSSSCG00000020964	-0.82935	-2.59325	0.009507
ENSSSCG00000039287	0.92391	2.59003	0.009597
ENSSSCG00000023393	-2.02879	-2.58997	0.009599
ENSSSCG00000032862	-1.24729	-2.58647	0.009696
ENSSSCG00000006285	-1.17999	-2.58541	0.009726
ENSSSCG00000033966	3.05064	2.58522	0.009732
ENSSSCG00000036570	2.50175	2.58097	0.009852
ENSSSCG00000016487	0.644072	2.57884	0.009913
ENSSSCG00000036114	-1.1042	-2.5787	0.009917
ENSSSCG00000000097	-0.64862	-2.57495	0.010025
ENSSSCG00000027380	4.0194	2.57472	0.010032
ENSSSCG00000012252	-1.04256	-2.57415	0.010049
ENSSSCG00000025515	4.21416	2.57231	0.010102
ENSSSCG00000004347	1.06855	2.57213	0.010107
ENSSSCG00000028420	-1.00544	-2.56698	0.010259
ENSSSCG00000001214	5.99555	2.56673	0.010266
ENSSSCG00000011639	-0.60063	-2.56513	0.010314
ENSSSCG00000028331	-1.27943	-2.55919	0.010492
ENSSSCG00000029516	-5.3752	-2.55584	0.010593
ENSSSCG00000008171	0.963632	2.55199	0.010711
ENSSSCG00000007949	3.11722	2.55172	0.010719
ENSSSCG00000006331	0.795316	2.54905	0.010802
ENSSSCG00000009111	0.983057	2.54309	0.010988
ENSSSCG00000023891	2.23272	2.5413	0.011044
ENSSSCG00000010996	-0.85702	-2.53849	0.011133
ENSSSCG00000011508	3.22044	2.53707	0.011179
ENSSSCG00000036745	-1.52471	-2.53706	0.011179
ENSSSCG00000002443	-0.92637	-2.53605	0.011211
ENSSSCG00000034937	1.36597	2.53186	0.011346
ENSSSCG00000019048	-6.1887	-2.53123	0.011366
ENSSSCG00000019885	4.01038	2.531	0.011374
ENSSSCG00000040906	1.27029	2.53078	0.011381
ENSSSCG00000005498	1.42016	2.5271	0.011501
ENSSSCG00000031856	1.08841	2.52349	0.01162
ENSSSCG00000036592	-1.37934	-2.52288	0.01164
ENSSSCG00000009374	1.40014	2.51867	0.01178
ENSSSCG00000021414	1.06114	2.51658	0.01185
ENSSSCG00000018700	-2.8785	-2.515	0.011903
ENSSSCG00000034659	4.08052	2.51482	0.011909
ENSSSCG00000032523	1.70144	2.51336	0.011959
ENSSSCG00000005112	-1.02036	-2.51232	0.011994
ENSSSCG00000040337	1.16841	2.50708	0.012173
ENSSSCG00000008335	-0.72104	-2.50381	0.012286
ENSSSCG00000005243	1.2229	2.5033	0.012304
ENSSSCG00000010332	0.893844	2.50065	0.012396
ENSSSCG00000029160	1.57021	2.49972	0.012429
ENSSSCG00000039337	-0.64199	-2.49868	0.012466
ENSSSCG00000009456	3.81873	2.49613	0.012556
ENSSSCG00000009446	0.849764	2.49491	0.012599
ENSSSCG00000003845	3.3347	2.49328	0.012657
ENSSSCG00000001800	0.770572	2.49198	0.012703
ENSSSCG00000009145	-0.67335	-2.4916	0.012717
ENSSSCG00000040177	4.0147	2.49105	0.012737
ENSSSCG00000038153	3.83615	2.49017	0.012768
ENSSSCG00000032468	-0.6284	-2.48743	0.012867
ENSSSCG00000037927	1.21259	2.48582	0.012925
ENSSSCG00000036107	5.28967	2.48359	0.013007
ENSSSCG00000005608	1.09453	2.48182	0.013071
ENSSSCG00000005316	1.12348	2.48149	0.013084
ENSSSCG00000017557	5.89498	2.4797	0.013149
ENSSSCG00000012622	-0.93897	-2.47834	0.013199
ENSSSCG00000031173	3.73469	2.47697	0.01325
ENSSSCG00000016799	2.26765	2.47661	0.013264
ENSSSCG00000039597	-1.11124	-2.47594	0.013289
ENSSSCG00000006087	0.695319	2.47538	0.013309
ENSSSCG00000034126	5.92861	2.47474	0.013333
ENSSSCG00000009788	-1.41202	-2.47401	0.013361
ENSSSCG00000034223	-1.94621	-2.47378	0.013369
ENSSSCG00000040336	3.99716	2.47216	0.01343
ENSSSCG00000033581	1.19099	2.47079	0.013481
ENSSSCG00000004383	-1.15193	-2.46926	0.013539
ENSSSCG00000013301	2.1201	2.46711	0.013621
ENSSSCG00000017259	-0.64976	-2.46548	0.013683
ENSSSCG00000002703	-0.95973	-2.46545	0.013684
ENSSSCG00000002438	4.18436	2.4654	0.013686
ENSSSCG00000001725	0.545597	2.46368	0.013752
ENSSSCG00000010640	0.684781	2.46079	0.013863
ENSSSCG00000033962	-1.74513	-2.45945	0.013915
ENSSSCG00000000114	-0.75812	-2.45868	0.013945
ENSSSCG00000023886	-0.76084	-2.45727	0.014
ENSSSCG00000039662	-0.95341	-2.45017	0.014279
ENSSSCG00000031334	-4.01904	-2.44911	0.014321
ENSSSCG00000035457	-4.22864	-2.44907	0.014323
ENSSSCG00000011043	3.45734	2.44814	0.01436
ENSSSCG00000008183	-1.26595	-2.44702	0.014404
ENSSSCG00000032016	-1.11618	-2.44572	0.014456
ENSSSCG00000009869	4.37397	2.44537	0.01447
ENSSSCG00000020606	-3.18606	-2.44535	0.014471
ENSSSCG00000034056	4.42327	2.44372	0.014537
ENSSSCG00000007074	-0.57569	-2.4419	0.01461
ENSSSCG00000001946	-0.76031	-2.44035	0.014673
ENSSSCG00000036049	1.19233	2.43682	0.014817
ENSSSCG00000004795	0.69472	2.43595	0.014853
ENSSSCG00000004475	2.8707	2.43478	0.014901
ENSSSCG00000037936	-2.63046	-2.42984	0.015105
ENSSSCG00000013550	1.15569	2.4297	0.015111
ENSSSCG00000032053	2.47785	2.42917	0.015134
ENSSSCG00000002436	1.30668	2.42717	0.015217
ENSSSCG00000032430	-5.7409	-2.42352	0.015371
ENSSSCG00000007823	1.21664	2.42299	0.015393
ENSSSCG00000016247	-1.52755	-2.42249	0.015414
ENSSSCG00000033052	2.84132	2.42189	0.01544
ENSSSCG00000029219	0.776208	2.42119	0.01547
ENSSSCG00000033524	-1.53714	-2.42026	0.015509
ENSSSCG00000035680	2.52113	2.42016	0.015514
ENSSSCG00000005457	0.713239	2.41423	0.015768
ENSSSCG00000015931	-1.36434	-2.41417	0.015771
ENSSSCG00000004602	-1.38625	-2.41225	0.015854
ENSSSCG00000009722	1.51392	2.41165	0.015881
ENSSSCG00000033562	3.68374	2.40945	0.015976
ENSSSCG00000030603	-0.78344	-2.40819	0.016032
ENSSSCG00000037740	2.29364	2.40714	0.016078
ENSSSCG00000017063	0.667646	2.40666	0.016099
ENSSSCG00000040593	-0.87179	-2.406	0.016128
ENSSSCG00000031080	2.91175	2.40462	0.016189
ENSSSCG00000006161	-1.39422	-2.40143	0.016331
ENSSSCG00000011864	-0.79599	-2.39943	0.016421
ENSSSCG00000023062	-0.50233	-2.39471	0.016634
ENSSSCG00000030655	1.03035	2.39435	0.01665
ENSSSCG00000039935	-1.93742	-2.39319	0.016702
ENSSSCG00000006376	-1.05481	-2.39199	0.016757
ENSSSCG00000010464	1.60058	2.3918	0.016766
ENSSSCG00000012549	3.26573	2.38997	0.01685
ENSSSCG00000034878	2.84885	2.38699	0.016987
ENSSSCG00000009649	0.719379	2.38692	0.01699
ENSSSCG00000039164	3.23459	2.38625	0.017021
ENSSSCG00000020785	2.35916	2.38618	0.017025
ENSSSCG00000013022	2.3994	2.3843	0.017112
ENSSSCG00000004570	1.03072	2.37824	0.017395
ENSSSCG00000020658	2.52717	2.37749	0.017431
ENSSSCG00000035696	-1.07383	-2.37624	0.01749
ENSSSCG00000031891	-2.05171	-2.3762	0.017492
ENSSSCG00000009488	2.072	2.37232	0.017677
ENSSSCG00000035818	-1.07645	-2.37229	0.017678
ENSSSCG00000015952	-1.02945	-2.37009	0.017784
ENSSSCG00000034499	3.86235	2.36663	0.017951
ENSSSCG00000037305	-0.93653	-2.36283	0.018136
ENSSSCG00000035676	-0.78826	-2.36203	0.018175
ENSSSCG00000005040	-1.06023	-2.35916	0.018316
ENSSSCG00000000897	5.66123	2.35859	0.018345
ENSSSCG00000023584	-1.54355	-2.35797	0.018375
ENSSSCG00000009773	0.612116	2.35778	0.018385
ENSSSCG00000040220	-1.52343	-2.35713	0.018417
ENSSSCG00000017042	-0.93313	-2.35649	0.018449
ENSSSCG00000027558	2.2342	2.35475	0.018535
ENSSSCG00000000003	1.14126	2.35277	0.018634
ENSSSCG00000010190	3.74936	2.35149	0.018698
ENSSSCG00000013462	5.16414	2.35097	0.018724
ENSSSCG00000040010	-1.12775	-2.35097	0.018725
ENSSSCG00000013591	-0.83512	-2.35093	0.018727
ENSSSCG00000038329	-1.17937	-2.35038	0.018754
ENSSSCG00000001955	-1.15774	-2.34886	0.018831
ENSSSCG00000021598	-1.17345	-2.34585	0.018984
ENSSSCG00000032532	1.10094	2.34528	0.019013
ENSSSCG00000027371	1.25899	2.34489	0.019033
ENSSSCG00000032137	1.12452	2.34257	0.019151
ENSSSCG00000015578	4.66161	2.3416	0.019201
ENSSSCG00000002836	1.91408	2.34132	0.019216
ENSSSCG00000016045	-0.91432	-2.34021	0.019273
ENSSSCG00000015770	0.60106	2.33853	0.01936
ENSSSCG00000027300	2.30839	2.33801	0.019387
ENSSSCG00000006871	-0.85243	-2.33586	0.019498
ENSSSCG00000001658	-0.94033	-2.3339	0.019601
ENSSSCG00000035700	-0.91046	-2.33377	0.019608
ENSSSCG00000020954	-0.9354	-2.33295	0.019651
ENSSSCG00000016041	-1.05464	-2.33207	0.019697
ENSSSCG00000025996	2.28579	2.33166	0.019719
ENSSSCG00000008113	-0.73311	-2.33053	0.019778
ENSSSCG00000034189	0.80828	2.32999	0.019807
ENSSSCG00000013642	0.822342	2.32989	0.019812
ENSSSCG00000005478	-0.56588	-2.32984	0.019815
ENSSSCG00000035364	1.53673	2.32898	0.01986
ENSSSCG00000038851	2.23142	2.3247	0.020088
ENSSSCG00000016893	-0.87744	-2.32435	0.020107
ENSSSCG00000030197	-1.06963	-2.32303	0.020178
ENSSSCG00000020967	0.79823	2.32104	0.020285
ENSSSCG00000013470	-0.72184	-2.31969	0.020358
ENSSSCG00000036716	-1.02558	-2.31769	0.020466
ENSSSCG00000020065	4.65867	2.31555	0.020583
ENSSSCG00000021184	-1.35142	-2.31489	0.020619
ENSSSCG00000017745	-0.8243	-2.31421	0.020656
ENSSSCG00000002444	1.82258	2.31217	0.020768
ENSSSCG00000006679	6.79357	2.31202	0.020776
ENSSSCG00000003653	-0.96957	-2.31164	0.020798
ENSSSCG00000012445	3.08601	2.30991	0.020893
ENSSSCG00000009661	1.29238	2.30876	0.020957
ENSSSCG00000008833	0.553105	2.30787	0.021007
ENSSSCG00000032255	2.28136	2.30562	0.021132
ENSSSCG00000038987	-1.42004	-2.3043	0.021206
ENSSSCG00000023028	0.814716	2.30163	0.021356
ENSSSCG00000000298	1.31681	2.29945	0.021479
ENSSSCG00000022504	1.70289	2.29748	0.021591
ENSSSCG00000031033	-2.2193	-2.29721	0.021607
ENSSSCG00000016020	-0.99605	-2.29656	0.021644
ENSSSCG00000012171	-0.78977	-2.29523	0.02172
ENSSSCG00000001808	2.82797	2.2949	0.021739
ENSSSCG00000013381	0.779168	2.29486	0.021741
ENSSSCG00000035263	5.64448	2.29479	0.021745
ENSSSCG00000008738	0.803785	2.29111	0.021957
ENSSSCG00000024722	-0.86879	-2.29038	0.021999
ENSSSCG00000023177	-0.7578	-2.28959	0.022045
ENSSSCG00000003867	-1.93099	-2.28851	0.022108
ENSSSCG00000033369	0.916331	2.28839	0.022115
ENSSSCG00000002029	2.44045	2.28443	0.022346
ENSSSCG00000015293	-1.7517	-2.28435	0.022351
ENSSSCG00000006357	0.979604	2.28068	0.022567
ENSSSCG00000035768	-1.18996	-2.27993	0.022612
ENSSSCG00000009245	1.49517	2.27867	0.022687
ENSSSCG00000039544	-1.47987	-2.27762	0.022749
ENSSSCG00000038588	4.08504	2.27576	0.02286
ENSSSCG00000015253	2.5156	2.27497	0.022908
ENSSSCG00000010943	0.977361	2.27455	0.022933
ENSSSCG00000017065	-0.88286	-2.27379	0.022979
ENSSSCG00000010460	-0.85816	-2.27273	0.023042
ENSSSCG00000025078	1.15909	2.27197	0.023088
ENSSSCG00000030278	0.792657	2.27155	0.023114
ENSSSCG00000033682	-1.19177	-2.26866	0.023289
ENSSSCG00000031332	-0.6694	-2.26806	0.023326
ENSSSCG00000002245	-0.82498	-2.26729	0.023372
ENSSSCG00000034989	0.868335	2.26695	0.023393
ENSSSCG00000026961	-1.23783	-2.26675	0.023406
ENSSSCG00000008353	-1.15204	-2.26474	0.023529
ENSSSCG00000037038	-2.40631	-2.26403	0.023572
ENSSSCG00000035689	2.96648	2.26384	0.023584
ENSSSCG00000011933	-1.11829	-2.2638	0.023586
ENSSSCG00000036735	-0.80212	-2.25798	0.023947
ENSSSCG00000006409	-1.98615	-2.25659	0.024034
ENSSSCG00000038824	1.27028	2.25537	0.02411
ENSSSCG00000023010	1.88645	2.2553	0.024114
ENSSSCG00000009213	1.6134	2.25475	0.024149
ENSSSCG00000021275	-1.04878	-2.25077	0.0244
ENSSSCG00000022747	3.62107	2.2498	0.024461
ENSSSCG00000034066	-1.37335	-2.24806	0.024572
ENSSSCG00000029077	0.954381	2.24755	0.024605
ENSSSCG00000022912	-1.01387	-2.24637	0.02468
ENSSSCG00000006970	0.551107	2.24623	0.024689
ENSSSCG00000039209	3.21431	2.24546	0.024739
ENSSSCG00000039446	3.39492	2.24531	0.024748
ENSSSCG00000011910	-1.51702	-2.24396	0.024835
ENSSSCG00000004432	-0.87759	-2.24347	0.024866
ENSSSCG00000000103	3.48013	2.24247	0.024931
ENSSSCG00000007495	1.15799	2.24212	0.024954
ENSSSCG00000000469	-0.66105	-2.24188	0.024969
ENSSSCG00000036679	0.931067	2.24183	0.024973
ENSSSCG00000037377	-1.81717	-2.24146	0.024996
ENSSSCG00000013336	-1.62195	-2.2414	0.025
ENSSSCG00000004847	-1.27413	-2.2407	0.025046
ENSSSCG00000031841	-3.6081	-2.23866	0.025178
ENSSSCG00000022372	-1.09133	-2.23854	0.025186
ENSSSCG00000032653	-1.94469	-2.23672	0.025305
ENSSSCG00000015197	-1.20282	-2.23541	0.02539
ENSSSCG00000015796	1.09252	2.23393	0.025488
ENSSSCG00000015350	0.750791	2.23342	0.025522
ENSSSCG00000022671	2.87806	2.23341	0.025522
ENSSSCG00000026271	5.46766	2.23338	0.025524
ENSSSCG00000036420	-2.53511	-2.23298	0.02555
ENSSSCG00000007462	1.87328	2.23283	0.02556
ENSSSCG00000005036	2.1262	2.23133	0.025659
ENSSSCG00000016070	-1.11421	-2.23005	0.025744
ENSSSCG00000029043	3.8935	2.22996	0.02575
ENSSSCG00000038909	-1.05195	-2.22993	0.025752
ENSSSCG00000037528	-5.70163	-2.22911	0.025807
ENSSSCG00000035098	-0.94233	-2.2286	0.025841
ENSSSCG00000034873	-1.14815	-2.22799	0.025881
ENSSSCG00000022114	3.56644	2.22798	0.025882
ENSSSCG00000004103	-0.63045	-2.22718	0.025936
ENSSSCG00000025160	1.04	2.2259	0.026021
ENSSSCG00000037053	-1.08014	-2.22478	0.026096
ENSSSCG00000038095	-0.84893	-2.22123	0.026335
ENSSSCG00000010477	-0.83278	-2.21862	0.026513
ENSSSCG00000013351	1.29137	2.21711	0.026616
ENSSSCG00000008504	0.924118	2.21656	0.026653
ENSSSCG00000015011	-1.22371	-2.21543	0.02673
ENSSSCG00000037423	2.67659	2.21531	0.026739
ENSSSCG00000016111	0.693031	2.21393	0.026834
ENSSSCG00000011813	0.658843	2.21142	0.027007
ENSSSCG00000033703	-0.804	-2.211	0.027036
ENSSSCG00000008347	-0.92783	-2.2109	0.027043
ENSSSCG00000017608	-0.76247	-2.20931	0.027153
ENSSSCG00000008966	1.42426	2.20926	0.027157
ENSSSCG00000002530	-0.81006	-2.2077	0.027265
ENSSSCG00000009426	-1.39513	-2.20566	0.027408
ENSSSCG00000005370	-0.5909	-2.20415	0.027514
ENSSSCG00000010014	4.23103	2.20362	0.027551
ENSSSCG00000012309	0.555199	2.20111	0.027728
ENSSSCG00000003850	-0.75897	-2.19998	0.027808
ENSSSCG00000035209	-1.19931	-2.1984	0.027921
ENSSSCG00000021975	2.57285	2.19748	0.027986
ENSSSCG00000033101	4.61335	2.19548	0.02813
ENSSSCG00000007757	-0.93499	-2.19258	0.028338
ENSSSCG00000004250	1.05707	2.19197	0.028382
ENSSSCG00000019778	3.5641	2.18826	0.028651
ENSSSCG00000016634	0.545361	2.18819	0.028655
ENSSSCG00000023557	-0.91997	-2.18761	0.028698
ENSSSCG00000014196	4.83887	2.18704	0.02874
ENSSSCG00000024158	1.33889	2.1865	0.028779
ENSSSCG00000040357	2.76569	2.18486	0.028899
ENSSSCG00000034786	-1.21399	-2.18346	0.029002
ENSSSCG00000003776	-1.02997	-2.18173	0.02913
ENSSSCG00000040366	1.01819	2.18109	0.029177
ENSSSCG00000031248	1.81467	2.17789	0.029414
ENSSSCG00000006727	-0.71412	-2.17707	0.029475
ENSSSCG00000023357	-0.58402	-2.17657	0.029513
ENSSSCG00000009362	1.18389	2.17307	0.029775
ENSSSCG00000014133	-0.64194	-2.17286	0.029791
ENSSSCG00000010608	-1.45976	-2.17254	0.029815
ENSSSCG00000037723	-1.90931	-2.17251	0.029817
ENSSSCG00000036555	1.17739	2.17216	0.029844
ENSSSCG00000011768	0.861073	2.17065	0.029957
ENSSSCG00000023904	6.63633	2.16994	0.030011
ENSSSCG00000016970	-1.60426	-2.16891	0.03009
ENSSSCG00000017818	0.646095	2.16756	0.030192
ENSSSCG00000031750	1.94083	2.16526	0.030368
ENSSSCG00000011930	-1.07998	-2.1648	0.030403
ENSSSCG00000018402	-2.44879	-2.16407	0.030459
ENSSSCG00000035772	0.826051	2.1639	0.030472
ENSSSCG00000008429	-1.29257	-2.16274	0.030561
ENSSSCG00000034163	0.830838	2.16274	0.030561
ENSSSCG00000021217	-1.15127	-2.16257	0.030574
ENSSSCG00000034086	-0.53752	-2.16204	0.030615
ENSSSCG00000011000	-0.90102	-2.16114	0.030684
ENSSSCG00000020711	-1.12599	-2.16076	0.030714
ENSSSCG00000010959	1.20783	2.15968	0.030798
ENSSSCG00000009746	-0.75401	-2.15924	0.030832
ENSSSCG00000010802	-1.1111	-2.15887	0.03086
ENSSSCG00000011489	0.894913	2.15686	0.031017
ENSSSCG00000016017	-1.2483	-2.15564	0.031112
ENSSSCG00000007095	-0.88184	-2.15556	0.031118
ENSSSCG00000011101	-1.56152	-2.15518	0.031148
ENSSSCG00000025174	-0.73797	-2.15479	0.031178
ENSSSCG00000005455	0.58348	2.15414	0.03123
ENSSSCG00000035525	0.883125	2.15355	0.031275
ENSSSCG00000029442	2.7473	2.15342	0.031285
ENSSSCG00000036466	-0.83249	-2.15327	0.031297
ENSSSCG00000023873	-0.71099	-2.15322	0.031302
ENSSSCG00000030026	2.28913	2.15244	0.031363
ENSSSCG00000034789	-2.08816	-2.15148	0.031439
ENSSSCG00000009842	2.20782	2.14916	0.031622
ENSSSCG00000038898	3.66252	2.14752	0.031752
ENSSSCG00000015712	-0.99341	-2.14734	0.031766
ENSSSCG00000007705	1.18349	2.14685	0.031805
ENSSSCG00000016076	-0.80822	-2.14682	0.031807
ENSSSCG00000004980	0.882794	2.14656	0.031829
ENSSSCG00000040300	-1.8874	-2.14593	0.031879
ENSSSCG00000009069	-1.11476	-2.14343	0.032079
ENSSSCG00000039478	3.96752	2.1428	0.032129
ENSSSCG00000028804	-1.45368	-2.14175	0.032214
ENSSSCG00000012446	-0.9421	-2.14106	0.032269
ENSSSCG00000031739	-3.29527	-2.13962	0.032385
ENSSSCG00000025266	3.71423	2.13903	0.032433
ENSSSCG00000009713	-0.52001	-2.13869	0.032461
ENSSSCG00000028850	-1.10169	-2.13677	0.032617
ENSSSCG00000031917	2.6054	2.13663	0.032628
ENSSSCG00000002351	-1.11727	-2.13607	0.032673
ENSSSCG00000038232	-1.72874	-2.13605	0.032676
ENSSSCG00000031988	2.26213	2.13089	0.033099
ENSSSCG00000008384	-3.52482	-2.12924	0.033235
ENSSSCG00000035582	-0.67076	-2.12758	0.033372
ENSSSCG00000038990	2.63916	2.1274	0.033387
ENSSSCG00000040661	2.19575	2.12729	0.033396
ENSSSCG00000021818	1.22323	2.12712	0.03341
ENSSSCG00000010247	-0.86531	-2.12622	0.033485
ENSSSCG00000018359	2.97556	2.12579	0.033521
ENSSSCG00000013617	3.22613	2.12485	0.033599
ENSSSCG00000009777	-0.69275	-2.12306	0.033749
ENSSSCG00000025783	0.515433	2.12174	0.03386
ENSSSCG00000016568	0.626648	2.12161	0.033871
ENSSSCG00000034001	-2.28165	-2.12013	0.033995
ENSSSCG00000008314	2.7523	2.1179	0.034183
ENSSSCG00000037160	1.75955	2.11507	0.034424
ENSSSCG00000030260	0.711413	2.1128	0.034618
ENSSSCG00000005599	-0.92547	-2.11265	0.034631
ENSSSCG00000038968	-1.05122	-2.11229	0.034661
ENSSSCG00000017067	-0.92832	-2.11188	0.034697
ENSSSCG00000038237	-0.52446	-2.11019	0.034842
ENSSSCG00000033374	-0.67431	-2.10995	0.034863
ENSSSCG00000040228	3.48459	2.10964	0.034889
ENSSSCG00000005778	1.96012	2.10942	0.034908
ENSSSCG00000011947	5.3706	2.10538	0.035258
ENSSSCG00000033007	-1.80611	-2.10344	0.035427
ENSSSCG00000037300	2.95642	2.10295	0.03547
ENSSSCG00000026842	1.92354	2.10201	0.035552
ENSSSCG00000023419	0.618596	2.10152	0.035595
ENSSSCG00000032337	-4.6212	-2.1015	0.035597
ENSSSCG00000017706	2.56953	2.1012	0.035623
ENSSSCG00000032355	-1.18372	-2.10067	0.03567
ENSSSCG00000039905	-0.52217	-2.09904	0.035814
ENSSSCG00000016100	-0.97963	-2.09892	0.035824
ENSSSCG00000036270	5.38914	2.09752	0.035947
ENSSSCG00000006309	-0.68554	-2.09742	0.035957
ENSSSCG00000033401	5.26427	2.09714	0.035981
ENSSSCG00000011756	1.61628	2.09677	0.036014
ENSSSCG00000011340	-0.62186	-2.09634	0.036052
ENSSSCG00000039701	-0.61893	-2.09626	0.036059
ENSSSCG00000006318	-0.82061	-2.09614	0.03607
ENSSSCG00000014378	1.82325	2.09532	0.036142
ENSSSCG00000024927	-0.80411	-2.09507	0.036165
ENSSSCG00000008377	-1.01738	-2.09384	0.036274
ENSSSCG00000034431	-2.41362	-2.09358	0.036297
ENSSSCG00000003715	0.920575	2.09289	0.036359
ENSSSCG00000010210	0.832688	2.09172	0.036464
ENSSSCG00000007114	-0.91478	-2.0908	0.036546
ENSSSCG00000006286	-1.24803	-2.09064	0.03656
ENSSSCG00000015423	-1.06258	-2.08954	0.036659
ENSSSCG00000037500	1.99653	2.08895	0.036712
ENSSSCG00000034405	4.18688	2.08694	0.036894
ENSSSCG00000016164	-0.7641	-2.08679	0.036907
ENSSSCG00000005981	0.774696	2.08591	0.036986
ENSSSCG00000040558	1.98547	2.08559	0.037016
ENSSSCG00000006185	-1.53132	-2.08552	0.037022
ENSSSCG00000009972	0.736234	2.08505	0.037065
ENSSSCG00000007679	0.7316	2.08496	0.037073
ENSSSCG00000006372	-1.17635	-2.08483	0.037085
ENSSSCG00000015049	4.48676	2.08441	0.037123
ENSSSCG00000016911	-1.17098	-2.08262	0.037286
ENSSSCG00000033786	-0.83227	-2.08204	0.037339
ENSSSCG00000014098	-0.97158	-2.08204	0.037339
ENSSSCG00000016578	1.8002	2.0819	0.037352
ENSSSCG00000034401	-5.2661	-2.08146	0.037392
ENSSSCG00000013308	-0.75151	-2.08144	0.037393
ENSSSCG00000015428	-0.90969	-2.08035	0.037494
ENSSSCG00000019783	-1.11191	-2.07932	0.037588
ENSSSCG00000013401	0.634515	2.07895	0.037622
ENSSSCG00000028694	0.666186	2.07872	0.037643
ENSSSCG00000009338	0.74876	2.07831	0.037681
ENSSSCG00000017626	-0.76754	-2.07782	0.037726
ENSSSCG00000003849	-1.21243	-2.07743	0.037762
ENSSSCG00000028592	-0.85231	-2.07709	0.037793
ENSSSCG00000035477	1.54436	2.0766	0.037838
ENSSSCG00000002452	0.651245	2.07636	0.037861
ENSSSCG00000029268	-1.20552	-2.07622	0.037873
ENSSSCG00000037899	3.34363	2.07538	0.037952
ENSSSCG00000036782	3.9004	2.07536	0.037954
ENSSSCG00000001001	3.01637	2.07423	0.038058
ENSSSCG00000016036	-1.01073	-2.07336	0.038138
ENSSSCG00000031761	0.961117	2.07216	0.03825
ENSSSCG00000034156	-1.23405	-2.07212	0.038254
ENSSSCG00000036842	1.49612	2.07188	0.038276
ENSSSCG00000011470	0.534944	2.07052	0.038404
ENSSSCG00000007423	1.04448	2.07051	0.038405
ENSSSCG00000005689	-0.59542	-2.06988	0.038464
ENSSSCG00000016635	0.730798	2.06939	0.03851
ENSSSCG00000029198	-0.91057	-2.06874	0.03857
ENSSSCG00000011884	-0.78843	-2.06836	0.038606
ENSSSCG00000007100	1.01889	2.06746	0.03869
ENSSSCG00000032419	2.23536	2.06711	0.038724
ENSSSCG00000038757	-1.13712	-2.06577	0.03885
ENSSSCG00000002145	-0.81406	-2.06492	0.03893
ENSSSCG00000003699	0.596382	2.06425	0.038995
ENSSSCG00000039426	0.353792	2.06405	0.039013
ENSSSCG00000008340	0.469017	2.06251	0.039159
ENSSSCG00000018158	-5.22775	-2.06207	0.039201
ENSSSCG00000009185	-0.60497	-2.06107	0.039296
ENSSSCG00000026082	-0.85344	-2.06089	0.039313
ENSSSCG00000006803	-6.42957	-2.06086	0.039316
ENSSSCG00000037241	0.636444	2.06066	0.039335
ENSSSCG00000037134	-1.92575	-2.05892	0.039502
ENSSSCG00000000274	0.76924	2.05691	0.039695
ENSSSCG00000013239	-0.62775	-2.05684	0.039702
ENSSSCG00000038949	2.15557	2.05557	0.039824
ENSSSCG00000009730	-1.10331	-2.05446	0.039931
ENSSSCG00000035340	0.987048	2.05441	0.039937
ENSSSCG00000033675	2.3069	2.05388	0.039988
ENSSSCG00000028201	-1.12435	-2.05364	0.040011
ENSSSCG00000009084	-0.79085	-2.05319	0.040054
ENSSSCG00000013855	-1.08572	-2.0521	0.04016
ENSSSCG00000039806	3.48265	2.05166	0.040203
ENSSSCG00000004983	-0.74885	-2.05145	0.040223
ENSSSCG00000036331	-1.35066	-2.05049	0.040317
ENSSSCG00000031810	-0.61148	-2.04917	0.040446
ENSSSCG00000009911	-0.91505	-2.04859	0.040503
ENSSSCG00000002877	-1.07834	-2.0459	0.040766
ENSSSCG00000024060	-0.7754	-2.04552	0.040804
ENSSSCG00000000781	1.56283	2.04536	0.040819
ENSSSCG00000027846	-0.94444	-2.04507	0.040848
ENSSSCG00000006928	0.685886	2.04467	0.040888
ENSSSCG00000002921	0.937979	2.044	0.040953
ENSSSCG00000035273	0.701252	2.0438	0.040974
ENSSSCG00000030248	3.24505	2.04271	0.041081
ENSSSCG00000005777	-0.71756	-2.04183	0.041169
ENSSSCG00000005109	5.17834	2.04122	0.041229
ENSSSCG00000030048	1.20344	2.04113	0.041238
ENSSSCG00000015769	-1.3567	-2.04088	0.041262
ENSSSCG00000003816	-1.10513	-2.04018	0.041333
ENSSSCG00000008348	-0.61235	-2.03995	0.041355
ENSSSCG00000033766	0.508847	2.03897	0.041453
ENSSSCG00000019740	3.35808	2.03854	0.041496
ENSSSCG00000038077	1.09746	2.03692	0.041658
ENSSSCG00000020870	-1.00147	-2.03659	0.041691
ENSSSCG00000016995	3.55171	2.03526	0.041825
ENSSSCG00000039758	-1.42633	-2.03467	0.041884
ENSSSCG00000004237	-1.29424	-2.03432	0.041919
ENSSSCG00000017212	-0.55334	-2.03381	0.04197
ENSSSCG00000011205	-3.76714	-2.03363	0.041988
ENSSSCG00000033010	0.55135	2.03362	0.04199
ENSSSCG00000037966	4.47025	2.03343	0.042009
ENSSSCG00000005241	-0.92401	-2.03327	0.042025
ENSSSCG00000017593	-0.97222	-2.03263	0.04209
ENSSSCG00000018007	1.01848	2.03246	0.042107
ENSSSCG00000011510	-0.93527	-2.03241	0.042112
ENSSSCG00000028865	-0.66188	-2.03183	0.042171
ENSSSCG00000012138	-0.612	-2.03135	0.042219
ENSSSCG00000040057	-1.60384	-2.03007	0.042349
ENSSSCG00000020695	-3.02206	-2.02943	0.042414
ENSSSCG00000016949	-1.10391	-2.02731	0.042631
ENSSSCG00000004518	-1.27276	-2.0264	0.042724
ENSSSCG00000036136	0.8561	2.02598	0.042767
ENSSSCG00000037573	5.22212	2.02546	0.04282
ENSSSCG00000015034	-0.73636	-2.02519	0.042848
ENSSSCG00000033816	-0.55493	-2.0229	0.043084
ENSSSCG00000027725	1.09821	2.02204	0.043172
ENSSSCG00000034215	2.1965	2.02176	0.043201
ENSSSCG00000039357	3.71494	2.02043	0.043339
ENSSSCG00000009821	-0.61882	-2.0194	0.043446
ENSSSCG00000035706	-1.48854	-2.01879	0.043509
ENSSSCG00000033199	2.16397	2.01784	0.043608
ENSSSCG00000039331	-0.88045	-2.01752	0.043641
ENSSSCG00000036828	-1.14981	-2.0152	0.043884
ENSSSCG00000022780	-1.42595	-2.01494	0.043911
ENSSSCG00000032900	1.88173	2.01402	0.044007
ENSSSCG00000005060	-1.09127	-2.01336	0.044076
ENSSSCG00000015044	-0.87392	-2.01308	0.044106
ENSSSCG00000011740	-0.88636	-2.01249	0.044169
ENSSSCG00000038959	4.34542	2.0121	0.044209
ENSSSCG00000017809	-0.59747	-2.01199	0.044221
ENSSSCG00000037971	-1.29058	-2.01195	0.044225
ENSSSCG00000032414	3.40512	2.01131	0.044293
ENSSSCG00000037634	-0.77762	-2.01122	0.044302
ENSSSCG00000005952	3.68829	2.01057	0.044371
ENSSSCG00000027974	-0.6171	-2.00949	0.044485
ENSSSCG00000039577	-0.5912	-2.00946	0.044489
ENSSSCG00000024794	0.542601	2.00843	0.044597
ENSSSCG00000027826	-1.23931	-2.00825	0.044616
ENSSSCG00000011060	3.48576	2.00825	0.044617
ENSSSCG00000040280	2.60974	2.00806	0.044637
ENSSSCG00000014235	0.891014	2.00791	0.044653
ENSSSCG00000026540	5.4098	2.00532	0.044929
ENSSSCG00000008761	-1.12068	-2.00497	0.044966
ENSSSCG00000037945	4.02801	2.00442	0.045025
ENSSSCG00000008944	2.63053	2.00416	0.045053
ENSSSCG00000040681	-1.14474	-2.00354	0.045119
ENSSSCG00000029577	-0.7305	-2.00177	0.045309
ENSSSCG00000010762	-3.74887	-2.0014	0.045349
ENSSSCG00000037170	-0.7849	-2.00067	0.045428
ENSSSCG00000031300	1.61991	2.0005	0.045447
ENSSSCG00000000457	-1.0273	-2.0004	0.045457
ENSSSCG00000015689	-0.85639	-1.99926	0.04558
ENSSSCG00000029471	-0.91135	-1.99889	0.04562
ENSSSCG00000031327	-0.72109	-1.99839	0.045675
ENSSSCG00000037551	3.17808	1.99564	0.045973
ENSSSCG00000000176	-0.61139	-1.99554	0.045984
ENSSSCG00000035552	4.45612	1.99547	0.045992
ENSSSCG00000039987	2.22502	1.99544	0.045995
ENSSSCG00000014960	0.762388	1.99435	0.046114
ENSSSCG00000025271	0.934794	1.99242	0.046325
ENSSSCG00000011804	-0.54814	-1.99171	0.046402
ENSSSCG00000031794	0.760253	1.99033	0.046555
ENSSSCG00000017073	-0.66392	-1.98929	0.046669
ENSSSCG00000020219	5.24801	1.989	0.046701
ENSSSCG00000039055	-1.12427	-1.98891	0.046712
ENSSSCG00000010995	-0.73151	-1.9879	0.046822
ENSSSCG00000021897	3.35875	1.98775	0.04684
ENSSSCG00000040569	1.05073	1.98731	0.046888
ENSSSCG00000011117	-1.15071	-1.98297	0.047371
ENSSSCG00000005307	-5.25361	-1.98259	0.047413
ENSSSCG00000010322	1.20742	1.98185	0.047496
ENSSSCG00000010209	0.771925	1.98152	0.047533
ENSSSCG00000009138	-1.11993	-1.98088	0.047605
ENSSSCG00000037875	0.49533	1.98015	0.047687
ENSSSCG00000031982	5.1917	1.97973	0.047734
ENSSSCG00000028883	-0.50377	-1.97963	0.047746
ENSSSCG00000038628	-0.80245	-1.97902	0.047814
ENSSSCG00000040918	-1.12334	-1.97901	0.047815
ENSSSCG00000034122	-0.8287	-1.97858	0.047863
ENSSSCG00000027448	4.49404	1.97852	0.04787
ENSSSCG00000000492	-1.96327	-1.97825	0.047901
ENSSSCG00000040834	0.708793	1.97734	0.048003
ENSSSCG00000000657	-0.56219	-1.97721	0.048017
ENSSSCG00000001849	1.07476	1.97673	0.048072
ENSSSCG00000010017	1.73549	1.97671	0.048075
ENSSSCG00000026330	-1.60484	-1.97603	0.048152
ENSSSCG00000027935	0.92592	1.97598	0.048157
ENSSSCG00000039568	0.676061	1.97448	0.048327
ENSSSCG00000033093	0.72023	1.97424	0.048354
ENSSSCG00000014569	0.617051	1.97399	0.048382
ENSSSCG00000031427	0.934395	1.97392	0.048391
ENSSSCG00000004283	5.21481	1.97284	0.048514
ENSSSCG00000005030	0.707793	1.97263	0.048538
ENSSSCG00000024387	3.28122	1.97058	0.048772
ENSSSCG00000020590	3.1552	1.97049	0.048782
ENSSSCG00000006333	-0.94337	-1.96999	0.048839
ENSSSCG00000029998	0.419202	1.96935	0.048913
ENSSSCG00000036469	-1.70812	-1.96926	0.048923
ENSSSCG00000036803	1.3375	1.96908	0.048944
ENSSSCG00000040470	0.798658	1.969	0.048954
ENSSSCG00000032449	5.12353	1.96873	0.048984
ENSSSCG00000036296	-0.45207	-1.96741	0.049136
ENSSSCG00000016116	-0.74105	-1.96706	0.049177
ENSSSCG00000028581	-1.18439	-1.96697	0.049186
ENSSSCG00000009818	-1.232	-1.96684	0.049202
ENSSSCG00000011033	0.555798	1.96533	0.049376
ENSSSCG00000014328	1.50836	1.96488	0.049428
ENSSSCG00000000583	-0.64096	-1.96474	0.049444
ENSSSCG00000022804	0.540833	1.96469	0.04945
ENSSSCG00000025966	-0.59267	-1.96424	0.049502
ENSSSCG00000012644	0.683883	1.96418	0.049509
ENSSSCG00000031954	-0.8624	-1.96338	0.049602
ENSSSCG00000029474	-0.52594	-1.96286	0.049663
ENSSSCG00000035488	-1.27739	-1.96237	0.049719
ENSSSCG00000009330	1.03889	1.96153	0.049817
ENSSSCG00000005656	-0.78411	-1.96126	0.049849
ENSSSCG00000014380	2.03676	1.95999	0.049997
