# Supplementary material for: Transcriptomic Study of Porcine Small Intestine Epithelial Cells Reveals Important Genes and Pathways Associated With Susceptibility to Escherichia coli F4ac Diarrhea
Source: Front Genet. 2020 Feb 27;11:68. doi: 10.3389/fgene.2020.00068 (PMC7056726; doi:10.3389/fgene.2020.00068)
Supplement: Supplementary file 13 [file Table_10.xlsx]

## Sheet: Sheet1
Supplementary table S10: Cellular components GO-term of 100 down-regulated differentially expressed genes in the comparison of non-adhesive vs adhesive piglets' small intestine epithelial cells
Term	Count	PValue	Genes
GO:0031674~I band	5	2.06472e-05	ENSSSCG00000006745, ENSSSCG00000003156, ENSSSCG00000001959, ENSSSCG00000004803, ENSSSCG00000010144
GO:0030017~sarcomere	5	0.000135232	ENSSSCG00000006745, ENSSSCG00000003156, ENSSSCG00000001959, ENSSSCG00000004803, ENSSSCG00000010144
GO:0044449~contractile fiber part	5	0.00019007	ENSSSCG00000006745, ENSSSCG00000003156, ENSSSCG00000001959, ENSSSCG00000004803, ENSSSCG00000010144
GO:0031226~intrinsic component of plasma membrane	11	0.000214887	ENSSSCG00000011748, ENSSSCG00000001752, ENSSSCG00000013330, ENSSSCG00000006264, ENSSSCG00000000716, ENSSSCG00000015273, ENSSSCG00000010348, ENSSSCG00000001592, ENSSSCG00000023186, ENSSSCG00000017005, ENSSSCG00000001920
GO:0030016~myofibril	5	0.000259405	ENSSSCG00000006745, ENSSSCG00000003156, ENSSSCG00000001959, ENSSSCG00000004803, ENSSSCG00000010144
GO:0043292~contractile fiber	5	0.000322169	ENSSSCG00000006745, ENSSSCG00000003156, ENSSSCG00000001959, ENSSSCG00000004803, ENSSSCG00000010144
GO:0030018~Z disc	4	0.000383616	ENSSSCG00000006745, ENSSSCG00000003156, ENSSSCG00000001959, ENSSSCG00000010144
GO:0005887~integral component of plasma membrane	10	0.000778762	ENSSSCG00000011748, ENSSSCG00000001752, ENSSSCG00000013330, ENSSSCG00000006264, ENSSSCG00000000716, ENSSSCG00000015273, ENSSSCG00000010348, ENSSSCG00000001592, ENSSSCG00000017005, ENSSSCG00000001920
GO:0031012~extracellular matrix	6	0.00113333	ENSSSCG00000010703, ENSSSCG00000022679, ENSSSCG00000008749, ENSSSCG00000010728, ENSSSCG00000006345, ENSSSCG00000015271
GO:0034702~ion channel complex	5	0.00121186	ENSSSCG00000001752, ENSSSCG00000013330, ENSSSCG00000011040, ENSSSCG00000000716, ENSSSCG00000017005
GO:1902495~transmembrane transporter complex	5	0.00197409	ENSSSCG00000001752, ENSSSCG00000013330, ENSSSCG00000011040, ENSSSCG00000000716, ENSSSCG00000017005
GO:0044459~plasma membrane part	12	0.00201723	ENSSSCG00000011748, ENSSSCG00000001752, ENSSSCG00000013330, ENSSSCG00000006264, ENSSSCG00000011040, ENSSSCG00000000716, ENSSSCG00000015273, ENSSSCG00000010348, ENSSSCG00000001592, ENSSSCG00000023186, ENSSSCG00000017005, ENSSSCG00000001920
GO:1990351~transporter complex	5	0.00209885	ENSSSCG00000001752, ENSSSCG00000013330, ENSSSCG00000011040, ENSSSCG00000000716, ENSSSCG00000017005
GO:0005615~extracellular space	9	0.00298109	ENSSSCG00000008749, ENSSSCG00000009385, ENSSSCG00000001959, ENSSSCG00000010728, ENSSSCG00000005152, ENSSSCG00000004803, ENSSSCG00000021126, ENSSSCG00000015271, ENSSSCG00000016972
GO:0034703~cation channel complex	4	0.00403368	ENSSSCG00000013330, ENSSSCG00000011040, ENSSSCG00000000716, ENSSSCG00000017005
GO:0044421~extracellular region part	15	0.00543367	ENSSSCG00000022679, ENSSSCG00000010703, ENSSSCG00000008749, ENSSSCG00000006345, ENSSSCG00000023186, ENSSSCG00000004803, ENSSSCG00000016972, ENSSSCG00000015271, ENSSSCG00000011747, ENSSSCG00000001959, ENSSSCG00000009385, ENSSSCG00000010728, ENSSSCG00000005152, ENSSSCG00000010144, ENSSSCG00000021126
GO:0030054~cell junction	7	0.00574164	ENSSSCG00000001752, ENSSSCG00000011747, ENSSSCG00000012699, ENSSSCG00000013614, ENSSSCG00000000716, ENSSSCG00000004803, ENSSSCG00000010144
GO:0005576~extracellular region	16	0.00609868	ENSSSCG00000022679, ENSSSCG00000010703, ENSSSCG00000008749, ENSSSCG00000006345, ENSSSCG00000017144, ENSSSCG00000023186, ENSSSCG00000004803, ENSSSCG00000016972, ENSSSCG00000015271, ENSSSCG00000011747, ENSSSCG00000001959, ENSSSCG00000009385, ENSSSCG00000010728, ENSSSCG00000005152, ENSSSCG00000010144, ENSSSCG00000021126
GO:0008076~voltage-gated potassium channel complex	3	0.0104464	ENSSSCG00000013330, ENSSSCG00000000716, ENSSSCG00000017005
GO:0034705~potassium channel complex	3	0.0112474	ENSSSCG00000013330, ENSSSCG00000000716, ENSSSCG00000017005
GO:0098797~plasma membrane protein complex	5	0.0122335	ENSSSCG00000001752, ENSSSCG00000013330, ENSSSCG00000011040, ENSSSCG00000000716, ENSSSCG00000017005
GO:0005886~plasma membrane	17	0.0172904	ENSSSCG00000010703, ENSSSCG00000012699, ENSSSCG00000011040, ENSSSCG00000000716, ENSSSCG00000015273, ENSSSCG00000010348, ENSSSCG00000001592, ENSSSCG00000023186, ENSSSCG00000001752, ENSSSCG00000011748, ENSSSCG00000011747, ENSSSCG00000013330, ENSSSCG00000011894, ENSSSCG00000006264, ENSSSCG00000017005, ENSSSCG00000010144, ENSSSCG00000001920
GO:0005578~proteinaceous extracellular matrix	4	0.0192127	ENSSSCG00000022679, ENSSSCG00000008749, ENSSSCG00000006345, ENSSSCG00000015271
GO:0071944~cell periphery	17	0.0213274	ENSSSCG00000010703, ENSSSCG00000012699, ENSSSCG00000011040, ENSSSCG00000000716, ENSSSCG00000015273, ENSSSCG00000010348, ENSSSCG00000001592, ENSSSCG00000023186, ENSSSCG00000001752, ENSSSCG00000011748, ENSSSCG00000011747, ENSSSCG00000013330, ENSSSCG00000011894, ENSSSCG00000006264, ENSSSCG00000017005, ENSSSCG00000010144, ENSSSCG00000001920
GO:0005925~focal adhesion	4	0.0330665	ENSSSCG00000012699, ENSSSCG00000013614, ENSSSCG00000004803, ENSSSCG00000010144
GO:0005924~cell-substrate adherens junction	4	0.0341596	ENSSSCG00000012699, ENSSSCG00000013614, ENSSSCG00000004803, ENSSSCG00000010144
GO:0030055~cell-substrate junction	4	0.0345282	ENSSSCG00000012699, ENSSSCG00000013614, ENSSSCG00000004803, ENSSSCG00000010144
GO:0005912~adherens junction	4	0.0505087	ENSSSCG00000012699, ENSSSCG00000013614, ENSSSCG00000004803, ENSSSCG00000010144
GO:0070161~anchoring junction	4	0.0560425	ENSSSCG00000012699, ENSSSCG00000013614, ENSSSCG00000004803, ENSSSCG00000010144
GO:0098796~membrane protein complex	6	0.0616102	ENSSSCG00000001752, ENSSSCG00000006527, ENSSSCG00000013330, ENSSSCG00000011040, ENSSSCG00000000716, ENSSSCG00000017005
GO:0016020~membrane	26	0.0646422	ENSSSCG00000012699, ENSSSCG00000009162, ENSSSCG00000011040, ENSSSCG00000003366, ENSSSCG00000001752, ENSSSCG00000011748, ENSSSCG00000011747, ENSSSCG00000006527, ENSSSCG00000003156, ENSSSCG00000013330, ENSSSCG00000006264, ENSSSCG00000001775, ENSSSCG00000008115, ENSSSCG00000008769, ENSSSCG00000010703, ENSSSCG00000000716, ENSSSCG00000015273, ENSSSCG00000010348, ENSSSCG00000001592, ENSSSCG00000004803,…
GO:0031224~intrinsic component of membrane	20	0.0690102	ENSSSCG00000008769, ENSSSCG00000009162, ENSSSCG00000011040, ENSSSCG00000000716, ENSSSCG00000015273, ENSSSCG00000010348, ENSSSCG00000001592, ENSSSCG00000023186, ENSSSCG00000011748, ENSSSCG00000001752, ENSSSCG00000011747, ENSSSCG00000006527, ENSSSCG00000013330, ENSSSCG00000011894, ENSSSCG00000006264, ENSSSCG00000001775, ENSSSCG00000015045, ENSSSCG00000008115, ENSSSCG00000017005, ENSSSCG00000001920
GO:0016529~sarcoplasmic reticulum	2	0.0761566	ENSSSCG00000006745, ENSSSCG00000003156
GO:0042995~cell projection	6	0.0781007	ENSSSCG00000006264, ENSSSCG00000000716, ENSSSCG00000010348, ENSSSCG00000004803, ENSSSCG00000023186, ENSSSCG00000010144
GO:0016528~sarcoplasm	2	0.0873597	ENSSSCG00000006745, ENSSSCG00000003156
