# Supplementary material for: Transcriptomic Study of Porcine Small Intestine Epithelial Cells Reveals Important Genes and Pathways Associated With Susceptibility to Escherichia coli F4ac Diarrhea
Source: Front Genet. 2020 Feb 27;11:68. doi: 10.3389/fgene.2020.00068 (PMC7056726; doi:10.3389/fgene.2020.00068)
Supplement: Supplementary file 14 [file Table_11.xlsx]

## Sheet: Sheet1
Supplementary Table S11: Molecular functions GO-term of 100 up-regulated differentially expressed genes in the comparison of non-adhesive vs adhesive small intestine epithelial cells in Large White piglets
Term	Count	PValue	Genes
GO:0005515~protein binding	9	0.00982812	ENSSSCG00000028420, ENSSSCG00000021184, ENSSSCG00000011933, ENSSSCG00000006161, ENSSSCG00000016041, ENSSSCG00000015952, ENSSSCG00000008959, ENSSSCG00000009553, ENSSSCG00000005038
GO:0016407~acetyltransferase activity	3	0.0128848	ENSSSCG00000005040, ENSSSCG00000015952, ENSSSCG00000026893
GO:0044822~poly(A) RNA binding	6	0.03381	ENSSSCG00000028420, ENSSSCG00000001955, ENSSSCG00000003798, ENSSSCG00000020754, ENSSSCG00000010743, ENSSSCG00000012252
GO:0003723~RNA binding	7	0.0357548	ENSSSCG00000028420, ENSSSCG00000001955, ENSSSCG00000003798, ENSSSCG00000020754, ENSSSCG00000009788, ENSSSCG00000010743, ENSSSCG00000012252
GO:0016747~transferase activity, transferring acyl groups other than amino-acyl groups	3	0.0539841	ENSSSCG00000005040, ENSSSCG00000015952, ENSSSCG00000026893
GO:0016746~transferase activity, transferring acyl groups	3	0.0731088	ENSSSCG00000005040, ENSSSCG00000015952, ENSSSCG00000026893
GO:0003743~translation initiation factor activity	2	0.0933949	ENSSSCG00000028420, ENSSSCG00000009788
