# Supplementary material for: Transcriptomic Study of Porcine Small Intestine Epithelial Cells Reveals Important Genes and Pathways Associated With Susceptibility to Escherichia coli F4ac Diarrhea
Source: Front Genet. 2020 Feb 27;11:68. doi: 10.3389/fgene.2020.00068 (PMC7056726; doi:10.3389/fgene.2020.00068)
Supplement: Supplementary file 15 [file Table_12.xlsx]

## Sheet: Sheet1
Supplementary Table S12: Molecular functions of 100 down-regulated differentially expressed genes in the comparison of non-adhesive vs adhesive small intestine epithelial cells in Large White piglets
Term	Count	%	PValue	Genes
GO:0008324~cation transmembrane transporter activity	9	18.3673	3.0531e-05	ENSSSCG00000001752, ENSSSCG00000009162, ENSSSCG00000013330, ENSSSCG00000011040, ENSSSCG00000000716, ENSSSCG00000015273, ENSSSCG00000001592, ENSSSCG00000017005, ENSSSCG00000001920
GO:0005261~cation channel activity	7	14.2857	3.08379e-05	ENSSSCG00000001752, ENSSSCG00000013330, ENSSSCG00000011040, ENSSSCG00000000716, ENSSSCG00000001592, ENSSSCG00000017005, ENSSSCG00000001920
GO:0022890~inorganic cation transmembrane transporter activity	8	16.3265	7.16807e-05	ENSSSCG00000009162, ENSSSCG00000013330, ENSSSCG00000011040, ENSSSCG00000000716, ENSSSCG00000015273, ENSSSCG00000001592, ENSSSCG00000017005, ENSSSCG00000001920
GO:0022891~substrate-specific transmembrane transporter activity	10	20.4082	0.000124371	ENSSSCG00000011748, ENSSSCG00000001752, ENSSSCG00000009162, ENSSSCG00000013330, ENSSSCG00000011040, ENSSSCG00000000716, ENSSSCG00000015273, ENSSSCG00000001592, ENSSSCG00000017005, ENSSSCG00000001920
GO:0005267~potassium channel activity	5	10.2041	0.00015972	ENSSSCG00000013330, ENSSSCG00000000716, ENSSSCG00000001592, ENSSSCG00000017005, ENSSSCG00000001920
GO:0046873~metal ion transmembrane transporter activity	7	14.2857	0.00019283	ENSSSCG00000013330, ENSSSCG00000011040, ENSSSCG00000000716, ENSSSCG00000015273, ENSSSCG00000001592, ENSSSCG00000017005, ENSSSCG00000001920
GO:0005216~ion channel activity	7	14.2857	0.000215425	ENSSSCG00000001752, ENSSSCG00000013330, ENSSSCG00000011040, ENSSSCG00000000716, ENSSSCG00000001592, ENSSSCG00000017005, ENSSSCG00000001920
GO:0015075~ion transmembrane transporter activity	9	18.3673	0.000242977	ENSSSCG00000001752, ENSSSCG00000009162, ENSSSCG00000013330, ENSSSCG00000011040, ENSSSCG00000000716, ENSSSCG00000015273, ENSSSCG00000001592, ENSSSCG00000017005, ENSSSCG00000001920
GO:0022838~substrate-specific channel activity	7	14.2857	0.000257699	ENSSSCG00000001752, ENSSSCG00000013330, ENSSSCG00000011040, ENSSSCG00000000716, ENSSSCG00000001592, ENSSSCG00000017005, ENSSSCG00000001920
GO:0022857~transmembrane transporter activity	10	20.4082	0.000258404	ENSSSCG00000011748, ENSSSCG00000001752, ENSSSCG00000009162, ENSSSCG00000013330, ENSSSCG00000011040, ENSSSCG00000000716, ENSSSCG00000015273, ENSSSCG00000001592, ENSSSCG00000017005, ENSSSCG00000001920
GO:0015267~channel activity	7	14.2857	0.000333133	ENSSSCG00000001752, ENSSSCG00000013330, ENSSSCG00000011040, ENSSSCG00000000716, ENSSSCG00000001592, ENSSSCG00000017005, ENSSSCG00000001920
GO:0022803~passive transmembrane transporter activity	7	14.2857	0.000333133	ENSSSCG00000001752, ENSSSCG00000013330, ENSSSCG00000011040, ENSSSCG00000000716, ENSSSCG00000001592, ENSSSCG00000017005, ENSSSCG00000001920
GO:0015079~potassium ion transmembrane transporter activity	5	10.2041	0.000337738	ENSSSCG00000013330, ENSSSCG00000000716, ENSSSCG00000001592, ENSSSCG00000017005, ENSSSCG00000001920
GO:0022892~substrate-specific transporter activity	10	20.4082	0.000445602	ENSSSCG00000011748, ENSSSCG00000001752, ENSSSCG00000009162, ENSSSCG00000013330, ENSSSCG00000011040, ENSSSCG00000000716, ENSSSCG00000015273, ENSSSCG00000001592, ENSSSCG00000017005, ENSSSCG00000001920
GO:0022836~gated channel activity	6	12.2449	0.000450579	ENSSSCG00000001752, ENSSSCG00000013330, ENSSSCG00000011040, ENSSSCG00000000716, ENSSSCG00000017005, ENSSSCG00000001920
GO:0015077~monovalent inorganic cation transmembrane transporter activity	6	12.2449	0.000776926	ENSSSCG00000009162, ENSSSCG00000013330, ENSSSCG00000000716, ENSSSCG00000001592, ENSSSCG00000017005, ENSSSCG00000001920
GO:0005215~transporter activity	10	20.4082	0.00158173	ENSSSCG00000011748, ENSSSCG00000001752, ENSSSCG00000009162, ENSSSCG00000013330, ENSSSCG00000011040, ENSSSCG00000000716, ENSSSCG00000015273, ENSSSCG00000001592, ENSSSCG00000017005, ENSSSCG00000001920
GO:0022843~voltage-gated cation channel activity	4	8.16327	0.00340938	ENSSSCG00000013330, ENSSSCG00000011040, ENSSSCG00000000716, ENSSSCG00000001920
GO:0022832~voltage-gated channel activity	4	8.16327	0.00643117	ENSSSCG00000013330, ENSSSCG00000011040, ENSSSCG00000000716, ENSSSCG00000001920
GO:0005244~voltage-gated ion channel activity	4	8.16327	0.00643117	ENSSSCG00000013330, ENSSSCG00000011040, ENSSSCG00000000716, ENSSSCG00000001920
GO:0005249~voltage-gated potassium channel activity	3	6.12245	0.018909	ENSSSCG00000013330, ENSSSCG00000000716, ENSSSCG00000001920
GO:0003779~actin binding	3	6.12245	0.0214867	ENSSSCG00000013614, ENSSSCG00000001959, ENSSSCG00000011867
GO:0046872~metal ion binding	13	26.5306	0.0276233	ENSSSCG00000006745, ENSSSCG00000012699, ENSSSCG00000003156, ENSSSCG00000013330, ENSSSCG00000008749, ENSSSCG00000003366, ENSSSCG00000010728, ENSSSCG00000015273, ENSSSCG00000010348, ENSSSCG00000017144, ENSSSCG00000023186, ENSSSCG00000010144, ENSSSCG00000022462
GO:0043169~cation binding	13	26.5306	0.0297985	ENSSSCG00000006745, ENSSSCG00000012699, ENSSSCG00000003156, ENSSSCG00000013330, ENSSSCG00000008749, ENSSSCG00000003366, ENSSSCG00000010728, ENSSSCG00000015273, ENSSSCG00000010348, ENSSSCG00000017144, ENSSSCG00000023186, ENSSSCG00000010144, ENSSSCG00000022462
GO:0043167~ion binding	13	26.5306	0.0394644	ENSSSCG00000006745, ENSSSCG00000012699, ENSSSCG00000003156, ENSSSCG00000013330, ENSSSCG00000008749, ENSSSCG00000003366, ENSSSCG00000010728, ENSSSCG00000015273, ENSSSCG00000010348, ENSSSCG00000017144, ENSSSCG00000023186, ENSSSCG00000010144, ENSSSCG00000022462
GO:0005509~calcium ion binding	5	10.2041	0.0505979	ENSSSCG00000006745, ENSSSCG00000003156, ENSSSCG00000008749, ENSSSCG00000010348, ENSSSCG00000010144
GO:0008092~cytoskeletal protein binding	3	6.12245	0.0752512	ENSSSCG00000013614, ENSSSCG00000001959, ENSSSCG00000011867
GO:0005515~protein binding	8	16.3265	0.0828966	ENSSSCG00000006745, ENSSSCG00000003156, ENSSSCG00000013614, ENSSSCG00000008749, ENSSSCG00000001959, ENSSSCG00000015273, ENSSSCG00000011867, ENSSSCG00000016972
GO:0005516~calmodulin binding	2	4.08163	0.0886797	ENSSSCG00000013614, ENSSSCG00000011867
