# Supplementary material for: Transcriptomic Study of Porcine Small Intestine Epithelial Cells Reveals Important Genes and Pathways Associated With Susceptibility to Escherichia coli F4ac Diarrhea
Source: Front Genet. 2020 Feb 27;11:68. doi: 10.3389/fgene.2020.00068 (PMC7056726; doi:10.3389/fgene.2020.00068)
Supplement: Supplementary file 16 [file Table_13.xlsx]

## Sheet: Sheet1
Supplementary Table 13: Enriched KEGG pathways of 100 up-regulated DEGs in the comparison of non-adhesive vs adhesive small intestine epithelial cells in Large White piglets
ID	Gene Name	Species	KEGG_PATHWAY
ENSSSCG00000012252	DEAD-box helicase 3, X-linked(DDX3X)	Sus scrofa	ssc04622:RIG-I-like receptor signaling pathway,ssc05161:Hepatitis B,ssc05203:Viral carcinogenesis,
ENSSSCG00000011764	NADH:ubiquinone oxidoreductase subunit B5(NDUFB5)	Sus scrofa	ssc00190:Oxidative phosphorylation,ssc01100:Metabolic pathways,ssc04932:Non-alcoholic fatty liver disease (NAFLD),ssc05010:Alzheimer's disease,ssc05012:Parkinson's disease,ssc05016:Huntington's disease,
ENSSSCG00000026893	arylamine N-acetyltransferase 1(LOC100511905)	Sus scrofa	ssc00232:Caffeine metabolism,ssc00983:Drug metabolism - other enzymes,ssc01100:Metabolic pathways,ssc05204:Chemical carcinogenesis,
ENSSSCG00000012911	carnosine synthase 1(CARNS1)	Sus scrofa	ssc00330:Arginine and proline metabolism,ssc00340:Histidine metabolism,ssc00410:beta-Alanine metabolism,
ENSSSCG00000008959	chemokine (C-X-C motif) ligand 2(CXCL2)	Sus scrofa	ssc04062:Chemokine signaling pathway,ssc04668:TNF signaling pathway,ssc05132:Salmonella infection,ssc05134:Legionellosis,
ENSSSCG00000016714	cytochrome c, somatic(CYCS)	Sus scrofa	ssc04115:p53 signaling pathway,ssc04210:Apoptosis,ssc04932:Non-alcoholic fatty liver disease (NAFLD),ssc05010:Alzheimer's disease,ssc05012:Parkinson's disease,ssc05014:Amyotrophic lateral sclerosis (ALS),ssc05016:Huntington's disease,ssc05134:Legionellosis,ssc05145:Toxoplasmosis,ssc05152:Tuberculosis,ssc05161:Hepatitis B,ssc05164:Influenza A,ssc05168:Herpes simplex infection,ssc05200:Pathways in …
ENSSSCG00000016122	cytotoxic T-lymphocyte associated protein 4(CTLA4)	Sus scrofa	ssc04514:Cell adhesion molecules (CAMs),ssc04660:T cell receptor signaling pathway,ssc05320:Autoimmune thyroid disease,ssc05323:Rheumatoid arthritis,
ENSSSCG00000009888	endoplasmic reticulum protein 29(ERP29)	Sus scrofa	ssc04141:Protein processing in endoplasmic reticulum,
ENSSSCG00000028420	eukaryotic translation initiation factor 4E(EIF4E)	Sus scrofa	ssc03013:RNA transport,ssc04066:HIF-1 signaling pathway,ssc04150:mTOR signaling pathway,ssc04151:PI3K-Akt signaling pathway,ssc04910:Insulin signaling pathway,
ENSSSCG00000005040	glucosamine-phosphate N-acetyltransferase 1(GNPNAT1)	Sus scrofa	ssc00520:Amino sugar and nucleotide sugar metabolism,
ENSSSCG00000015952	histone acetyltransferase 1(HAT1)	Sus scrofa	ssc05034:Alcoholism,
ENSSSCG00000028331	interleukin 1 receptor type 2(IL1R2)	Sus scrofa	ssc04060:Cytokine-cytokine receptor interaction,ssc04640:Hematopoietic cell lineage,ssc05146:Amoebiasis,ssc05166:HTLV-I infection,ssc05202:Transcriptional misregulation in cancer,
ENSSSCG00000006161	interleukin 7(IL7)	Sus scrofa	ssc04060:Cytokine-cytokine receptor interaction,ssc04151:PI3K-Akt signaling pathway,ssc04630:Jak-STAT signaling pathway,ssc04640:Hematopoietic cell lineage,
ENSSSCG00000005006	mannosyl (alpha-1,6-)-glycoprotein beta-1,2-N-acetylglucosaminyltransferase(MGAT2)	Sus scrofa	ssc00510:N-Glycan biosynthesis,ssc01100:Metabolic pathways,
ENSSSCG00000015293	membrane cofactor protein-like(LOC100736569)	Sus scrofa	ssc04610:Complement and coagulation cascades,ssc05162:Measles,
ENSSSCG00000008183	mitochondrial ribosomal protein L30(MRPL30)	Sus scrofa	ssc03010:Ribosome,
ENSSSCG00000011933	nectin cell adhesion molecule 3(NECTIN3)	Sus scrofa	ssc04514:Cell adhesion molecules (CAMs),ssc04520:Adherens junction,
ENSSSCG00000005038	proteasome 26S subunit, ATPase 6(PSMC6)	Sus scrofa	ssc03050:Proteasome,ssc05169:Epstein-Barr virus infection,
ENSSSCG00000001955	signal recognition particle 54(SRP54)	Sus scrofa	ssc03060:Protein export,
ENSSSCG00000029516	solute carrier family 22 member 8(SLC22A8)	Sus scrofa	ssc04976:Bile secretion,
ENSSSCG00000003867	thioredoxin domain containing 12(TXNDC12)	Sus scrofa	ssc00480:Glutathione metabolism,
