# Supplementary material for: Transcriptomic Study of Porcine Small Intestine Epithelial Cells Reveals Important Genes and Pathways Associated With Susceptibility to Escherichia coli F4ac Diarrhea
Source: Front Genet. 2020 Feb 27;11:68. doi: 10.3389/fgene.2020.00068 (PMC7056726; doi:10.3389/fgene.2020.00068)
Supplement: Supplementary file 17 [file Table_14.xlsx]

## Sheet: Sheet1
Supplementary table S14: Enriched KEGG pathways of 100 down-regulated DEGs in the comparison of non-adhesive vs adhesive small intestine epithelial cells in Large White piglets
ID	Gene Name	Species	KEGG_PATHWAY
ENSSSCG00000004803	actin, alpha, cardiac muscle 1(ACTC1)	Sus scrofa	ssc04260:Cardiac muscle contraction,ssc04261:Adrenergic signaling in cardiomyocytes,ssc05410:Hypertrophic cardiomyopathy (HCM),ssc05414:Dilated cardiomyopathy,
ENSSSCG00000010144	actinin alpha 2(ACTN2)	Sus scrofa	ssc04510:Focal adhesion,ssc04520:Adherens junction,ssc04530:Tight junction,ssc04670:Leukocyte transendothelial migration,ssc04810:Regulation of actin cytoskeleton,ssc05146:Amoebiasis,ssc05203:Viral carcinogenesis,ssc05322:Systemic lupus erythematosus,
ENSSSCG00000011040	calcium voltage-gated channel auxiliary subunit beta 2(CACNB2)	Sus scrofa	ssc04010:MAPK signaling pathway,ssc04260:Cardiac muscle contraction,ssc04261:Adrenergic signaling in cardiomyocytes,ssc04921:Oxytocin signaling pathway,ssc05410:Hypertrophic cardiomyopathy (HCM),ssc05412:Arrhythmogenic right ventricular cardiomyopathy (ARVC),ssc05414:Dilated cardiomyopathy,
ENSSSCG00000023186	carbonic anhydrase 4(CA4)	Sus scrofa	ssc00910:Nitrogen metabolism,ssc04964:Proximal tubule bicarbonate reclamation,
ENSSSCG00000001752	cholinergic receptor nicotinic alpha 3 subunit(CHRNA3)	Sus scrofa	ssc04080:Neuroactive ligand-receptor interaction,ssc04725:Cholinergic synapse,
ENSSSCG00000011747	claudin 11(CLDN11)	Sus scrofa	ssc04514:Cell adhesion molecules (CAMs),ssc04530:Tight junction,ssc04670:Leukocyte transendothelial migration,ssc05160:Hepatitis C,
ENSSSCG00000001959	cofilin 2(CFL2)	Sus scrofa	ssc04360:Axon guidance,ssc04666:Fc gamma R-mediated phagocytosis,ssc04810:Regulation of actin cytoskeleton,ssc05133:Pertussis,
ENSSSCG00000022550	diacylglycerol kinase gamma(DGKG)	Sus scrofa	ssc00561:Glycerolipid metabolism,ssc00564:Glycerophospholipid metabolism,ssc01100:Metabolic pathways,ssc04070:Phosphatidylinositol signaling system,ssc05231:Choline metabolism in cancer,
ENSSSCG00000001920	hyperpolarization activated cyclic nucleotide gated potassium channel 4(HCN4)	Sus scrofa	ssc04024:cAMP signaling pathway,
ENSSSCG00000008769	macrosialin(LOC100520753)	Sus scrofa	ssc04142:Lysosome,
ENSSSCG00000011867	myosin light chain kinase(MYLK)	Sus scrofa	ssc04020:Calcium signaling pathway,ssc04022:cGMP-PKG signaling pathway,ssc04270:Vascular smooth muscle contraction,ssc04510:Focal adhesion,ssc04611:Platelet activation,ssc04810:Regulation of actin cytoskeleton,ssc04921:Oxytocin signaling pathway,ssc04971:Gastric acid secretion,
ENSSSCG00000015045	neural cell adhesion molecule 1(NCAM1)	Sus scrofa	ssc04514:Cell adhesion molecules (CAMs),ssc05020:Prion diseases,
ENSSSCG00000006264	opioid receptor kappa 1(OPRK1)	Sus scrofa	ssc04080:Neuroactive ligand-receptor interaction,
ENSSSCG00000017005	potassium calcium-activated channel subfamily M regulatory beta subunit 1(KCNMB1)	Sus scrofa	ssc04022:cGMP-PKG signaling pathway,ssc04270:Vascular smooth muscle contraction,ssc04911:Insulin secretion,
ENSSSCG00000008749	slit guidance ligand 2(SLIT2)	Sus scrofa	ssc04360:Axon guidance,
